# Supplementary material for: Restoration of Lactobacillus johnsonii and Enterococcus faecalis Caused the Elimination of Tritrichomonas sp. in a Model of Antibiotic-Induced Dysbiosis
Source: Int J Mol Sci. 2024 May 7;25(10):5090. doi: 10.3390/ijms25105090 (PMC11120941; doi:10.3390/ijms25105090)
Supplement: Supplementary file 1 [file ijms-25-05090-s001.zip]

Archive with 1 entries (1 files):
- ijms-2964726-supplementary.mov
